# Supplementary material for: Attendee’s awareness about preventive chemotherapy neglected tropical diseases (PC-NTD) control during the first world neglected tropical diseases day in Ekiti State, Nigeria
Source: PLoS Negl Trop Dis. 2021 Mar 29;15(3):e0009315. doi: 10.1371/journal.pntd.0009315 (PMC8032117; doi:10.1371/journal.pntd.0009315)
Supplement: S1 Data — (XLSX) [file pntd.0009315.s003.xlsx]

## Sheet: Raw data
SN	Age	Gender	Occupation	Have you heard of NTDs before	Malaria	Sch	Tub	LF	Diabetes	HIV	Oncho	Worm	Where did you learn about it	Do you think NTD is a public health problem	Have you seen anyone affected by NTDs before	Have you seen anyone with swollen limbs and thighs	Have you seen anyone with bloody urine	Have you seen anyone with worm in stool	Have you seen anyone with depigmented skin	Are you aware of any treatment programme going in schoolsand communities	Do you know anyone that has taken the drugs before	what drug	where did they get the drugs from	Have you received health education messages regarding NTDs before	If yes, where	do you think there is enough awareness about NTD	Will you wish to participate in any activity related to NTDs in the state	Which one
1	2	2	1	2									4	1	2	1	2	1	1	2	2			2			1
2	2	2	2	2										1	2	2	2	2			2						1	2
3	2	1	1	1		1							2	2	1	2	2	2	2	1	2			2			1	2
4	2	2	1	2											2	2	2	2	2	2
5	3	1	1	2									2	1	1	2	2	2	2	1	2			2			1	2
6	2	2	1	2									2	1	2	2	2	2	2	2	2			2			1	2
7	2	1	1	1		1		1					2	1	1	1	2	1	2	1	2			1	Cant remember		1	3
8	2	2	1	1		1							1	1	2	2	2	1	2		2			2			1	2
9	2	1	1	2									2	1	2	2	2	2	2	2	2			2			1	1
10	2	1	1	1		1		1			1		3	1	1	2					1			2			1	1
11	2	2	1	2	1								2	1	1		2	2	2	1	2			2			1	3
12	2	2	1	2									2		2	2	2	2	2	2	2			2
13	2	2	1	2											1	2	2	1	1	1	2			2			1	1
14	4	1	6	2									2	1	2	1	1	1	2		2			2			1	3
15	4	1	2	1	1								2	2	2	2	2	2	2	2	2			2			1	3
16	4	2	6	2									4		2	1	2	1	2	2	3			2			1	1
17	2	2	1	2		1							2	1	2	2	2	2	2	1	1			2			1	1
18	2	2	1	2												1											1	2
19	2	2	1	2												1
20	2	2	1	2									2		2	2	2	2	2	1	2						1	2
21	2	2	1	1	1								2	2	1	2	2	2	2	1				2			1	1
22	2	2	1	1		1	1			1			4		2	1	2	2	1	2	2			2			1	1
23	2	2	1	2									4	2	2	1	1	1	2	2	2			2			1	1
24	2	1	1	1		1							2	1	2	2	2	2	2	1	2			2			1	2
25	2	1	1	2										1	1	1	1	1	2	1	1			2			1	2
26	3	1	2	2	1									2	2	2	2	2	2	2	2			2			2
27	2	1	1	1				1					4	1	1	1	1	2	2	1	2			2			1	2
28	2	1	1	1	1	1	1	1	1	1	1	1	2	1	1	1	2	1	2	1	2			1	Cant remember		1	3
29	2	1	1	2									2	1	1	1	2	2	2	1	2			2			1	1
30	2	2	1	2									4	2	2	2	2	2	2	1	2			2			1	1
31	2	2	1	2									4		2	2	2	2	2	1	2			2			1	1
32	2	1	1	1								1	3	1	2	1	1	1	2	2	2			2			1	3
33	2	2	1	2									2		2	2	2	2	2	2	2			1	Cant remember		1	1
34	2	1	1	2									2		2	1	2	2	2	1	2			2			2
35	2	2	1	1		1		1			1	1	2	1	1	1	2	1	2	1	1	WORMIN	pharmacy	1	school		1	3
36	2	2	1	2				1					4	1	2	2	2	2	2	1	2			2			1	3
37	2	2	1	1				1					4	1	2	2	2	2	2	1	2			2			1	1
38	3	1	1	2										1	1	1	1	1	1	1	2			2			1	1
39	2	1	1	2									2	1	1	2	1	2	1	2	2			2			1	2
40	2	1	1	1	1								2	1	1	2	1	1	1	1	2			2			1	1
41	2	2	1	2									2	2	2	2	2	2	2	1	2			2			1	1
42	2	1	1	1	1								1	1	1	2	2	1	2	1	2			2			2
43	2	2	1	2										1	2	2	2	2	2	1	2			1	Cant remember		1	1
44	2	1	1	2											2	2	2	2	2	2	2			2			1	1
45	2	1	1	2									4	1	2	2	2	2	2	2	2			2			2
46	2	2	1	2	1								2	2	2	2	2	2	2	2	2			2			1	1
47	2	2	1	2									2	1	1	1	2	2	2	1	2			2
48	2	2	1	1				1					3	1	2	2	1	2	1	1	1	mectizan	hospital	1	hospital		2
49	2	2	1	2												2	2	2	2	2	2			2			1	3
50	2	1	6	2	1								3	1	2	2	1	2	2	1	2			1	school		1	3
51	2	2	1	2									2	2	2	2	2	2	2	1	2			2			1	3
52	2	2	1	1	1								2	1	1	2	2	1	2	1	2			2			1	2
53	2	2	1	2									2	1	2	2	2	2	2	1	2			2
54	2	2	1	2										1		2	1	2	2	1	1			2			1	3
55	2	2	1	2		1							4	1	2	1	2	2	2	1	2			2			1	1
56	4	2	2	1	1		1		1	1		1	2	1	1	1	1	1	1	2	1	COARTEM		1	internet		1	1
57	2	2	1	2		1							2	1	2	1	2	2	2	1	2			2			1	1
58	2	1	1	2											2	2	2	2	2	2	2			2			2
59	2	2	1	2											2	2	2	2	2	1	2			2			1	2
60	2	1	1	2				1					2	1	2	2	2	2	2	1	2			2			1	1
61	2	2	1	2			1						2	2	1	1	2	2	2	1	2			1	school		1	3
62	4	1	6	2									2	1	1	2	1	1	1	1	1			2			1	2
63	3	2	1	1		1	1	1			1	1	2	1	1	2	2	2	1	1	2			1	school		1	3
64	2	1	1	1		1		1			1		2	1	1	1	2	1	2	1	1	mectizan	pharmacy	1	hospital		1	2
65	2	1	1	1		1		1			1	1	2	1	2	1	2	2	1	1	2			1	school		1	1
66	2	2	1	1				1					4	1	2	2	2	2	1	1	2			2			1	1
67	2	2	1	2									4	1	2	2	2	2	2	2	2			2			2
68	2	2	1	2									4		2	2	2	2	2	1	1			1	Cant remember		1	2
69	2	1	1	1		1							4	1	1	2	2	1	2	1	2			2			1	2
70	2	2	1	2											2	2	2	2	2	2
71	2	1	1	1		1							1	1	2	2	2	2	2	1	1	mectizan	hospital	1	hospital		1	3
72	2	1	1	1		1							4	1	1	2	2	1	2	2	2			1	Cant remember		1	2
73	3	1	1	1	1								3	1	1	1	2	2	1	1	2			1	Cant remember		1	2
74	2	1	1	1						1			4	1	2	2	2	2	2	2	2			2			1	1
75	2	1	1	2		1							2	1	1	1	1	1	1	1	2			2
76	3	1	1	2									2	1	1	1	1	1	2	2	2			2			1	2
77	2	2	1	2		1							2	1	2	2	2	2	2	1	2			1	Cant remember		1	3
78	2	2	1	1		1		1			1	1	2	1	2	2	2	1	2	1	2						1	3
79	2	2	1	1		1		1			1		4	1	1	1	2	1	2	1	2			2			1	1
80	2	1	1	2									4	1	1	1	1	1	1	1	2			2			2
81	2	2	1	2									2	2	2	2	2	2	2	1	2			2			1	3
82	2	2	1	1									4	1	2	2	2	2	2	1	2			2			1	2
83	2	2	1	1	1								3	2	1	1	1	2	1		2			2			1	2
84	2	2	1	2									4	1	2	1	2	1		1	2			2			1	2
85	2	2	1	2
86	2	1	4	2										1	2	1	2	2	2	2	2			2			1	1
87	4	1	6	2									1		2	2	2	2	2	1	2			2			1	1
88	4	1	2	1		1							4	1	1	1	1	2	1	1	2			2			1	1
89	4	2	6	1								1	1	1	2	2	2	1	2	1	2			2			1	1
90	4	1	2	2										1	1	2	2		1	1	2			2			1	3
91	3	1	2	2									2	1	1	1	1	1	2	1	2			1	hospital		1	3
92	3	2	6	1							1		3	1	1	2	2	2	1	2	2			2			1	2
93	4	1	6	1		1		1			1		1	1	1	1	2	2	2	1	1	mectizan		1	Ministry of health		1	1
94	4	1	5	2									4	1	1	1	2	2	1	1	2			2			1	2
95	4	2	6	2										1	2	2	2	1	2		2			2
96	2	1	1	2									2		2	1	1	2	1	1	2			2			1	2
97	2	1	1	2									2		1	1	2	2	2	1	2			2			1	1
98	2	1	1	2									4	1	2	2	2	1	2	1	2			2			1	1
99	1	2	1	1				1					4	1	2	2	2	2	2	1	2			2			1	1
100	2	1	1	1			1						2		1	2	1	2	2	1	2			2			1	2
101	2	2	1	1				1					2	1	2	2	2		1	1	2			1	Cant remember		1
102	2	1	1	1	1	1	1						2	1	1	1	2	1	1	1	2			1	Cant remember		1
103	2	2	1	2										2	2	2	2	2	2	1	1			2			1
104	2	2	1	2									4	1	1	1	2	2	2	1	2			2			1	1
105	2	2	1	1		1							2	1	1	2	2	1	1	1	2			1	Cant remember		1	3
106	4	2	6	1								1		1	2	2	2	2	1	1	2			2			1	3
107	4	2	2	2											2	2	2	2	2	2	2			2
108	4	1	6	2									4	1	2	2	2	2	2	2	2			2			1	1
109	3	2	6	1									2	1	2	2	2	2	2	2	2			2			1	1
110	2	1	1	1									2	1	2	2	2	2	2	2	2			2
111	2	2	1	1	1								2	1	1	1	1	1	2	2	2			1	hospital	2	1	1
112	2	1	1	2									4	1	2	2	2	2	2	2	2			2			2
113	2	1	1	2									2	1	2	1	2	2	2	2	2			2			2
114	2	1	1	1				1					4	1	2	1	2	1	1	1	2			2		1	1
115	2	2	1	2									4	1	1	1	1	1	2	1	2			2			1	1
116	2	1	1	2									4	2	2	1	2	1	1	1	2			1	internet		1	1
117	2	2	1	2									4	1	2	2	2	2	2	1	2			2		2	1	3
118	2	1	1	1		1							1	1	1	1	2	2	2	1	2			2		1	2
119	2	1	1	2									2	1	1	1	1	1	1	1	1			1	Cant remember		1
120	3	2	6	1		1							2	1	1	2	1	1	2	2	2			1	school	2	1	1
121	3	2	6	1	1								3	1		2	1	1	2	1	2			2			1	1
122	3	2	6	1		1									1	2	1	1	2	2				1	school	2	1	1
123	3	2	6	2											2	2	2	2	2	2	2			2			2
124	3	2	2	1									2	1	1	1	1	1	1	2	1	MECTIZAN AND PRAZIQUANTEL		1	school		1	3
125	4	1	2	1		1							2	1	1	1	1	1	1	1	1			1	Radio	2	1	3
126	2	2	1	2											2	2	2	2	2	2	2			2			1	1
127	2	2	1	2									2		2	2	2	2	2	2	2			2			1	1
128	2	1	1	2		1							4	1	2	2	2	2	2	1	2			2			1	1
129	2	2	1	2											2	2	2	2	2	2	2			2			1	1
130	2	1	1	1		1							2	1	1	1	1	2	1	1	1			1	community	2	1	1
131	2	1	1	1									2	1	2	2	1	1	2	1	2			1	community	2	1	2
132	2	1	1	1						1	1		4	1	2	1	1	2	1	1	2			2		2	1	1
133	2	2	1	2									4	2	1	2	2	2	2	1	2			2			1	3
134	2	2	1	2	1								2	1	1	2	1	1	1	1	1	Mectizan and Albendazole		1	school		1	2
135	2	2	1	1	1			1		1	1		4	1	1	1	1	1	2	1	2			2		2		1
136	2	2	1	1		1		1		1	1		4	1	1	2	2	1	2	1	2			2		2	1	1
137	2	1	1	2									2	2	2	2	2	2	2	1	2			2		2	2
138	2	1	1	2									4	1	1	1	2	2	2	2	2			2		2	2
139	2	2	1	1	1	1	1	1	1	1	1	1	2	1	2	1	1	1	1			Praziquantel		1	Radio		1	3
140	2	2	1			1		1		1	1		2	1	1	1	2	2	2		2					2	1	1
141	1	1	1	1			1						2	1	1	1	1	1	1	1	2			1	school		1	1
142	4	1	2	1		1		1		1			2	1	1	1	1	1	2	1	1			2		2	1	3
143	4	1	2	1		1		1		1			2	1	1	1	2	1	1	2	2			2		2	1	3
144	3	2	6	2										2	2	2	1	2	2	2	2			2			2
145	4	2	1	1	1	1	1	1	1	1	1		2	1	1	1	1	1	1	1	2			1	school		1	3
146	4	2	2										2	1	2	2	2	2	2	2	2			2			2
147	4	1	2	2									4	1	2	1	2	2	2									1
148	4	2	2	1		1					1	1	4			1	2	1	1	1	1	Combatrin				2	1	3
149	3	2	2	2									4	1	1	1	2	2	2	2	2			2			1	3
150	4	2	2										4	1	2	2	1	1	1	1	2					2	1	3
151	4	1	1	1		1							4	1	2	1	2	1	1	2	2			2			1	3
152	4	1	2	2										2	2	1	2	1	1	1	2			2			2
153	3	2	1	1		1							2	1	2	2	2	2	2	1	2			2	school		1	1
154	4	1	2	1	1				1	1		1	4	1	1	1	1	1	2		1			2			1	1
155	4	1	1	1	1								3	1	1	1	2	1	1	2	2			2		2	1	3
156	3	1	6	1		1							3	1	1	2	1	1		1	2	mectizan		1	Radio		1	3
157	2	1	1	1								1	4	1	1	1	2	1	1	2	2			2			1	1
158	2	1	1	2		1							4	1	1	1	1	1		2	2						1	3
159	2	2	1	1		1							2	1	1	1	2	2	2	2	2			1	school		1	1
160	1	3	1	1	1	1		1	1		1	1	2	1	1	1	1	1	1	2	2			2		2	1	1
161	3	1	1	1	1	1	1	1	1		1	1	2	1	1	1	1	1	1	1	2			2		2	1	1
162	4	1	2	1		1	1	1	1		1		2	1	1	1	1	2	2	2	1			1	hospital	2	1	1
163	4	1	2	1	1	1	1	1	1	1		1	2	1	2	1	2	2	2	2	2			2		2	1	3
164	4	1	2	2									3	1	2	1	2	1	1	1	2			2			1
165	4	1	6	2										2	2	2	2	1	2	2	2			2			1	3
166	4	1	2	2										2	2	1	1	1	1	2	2			2		2	1	3
167	2	2	1	2									4	1	2	2	2	1	2	1	2			1	school		1	2
168	2	2	1	2									4		2	2	1	2	2	1	1			2			1	1
169	1	2	1	2										1	1	1	1	2	2	1	2			2			1	3
170	2	2	1	2				1					2		1	1	2	2	1	1	2			2			1	3
171	2	1	1	2									2	1	1	2	1	2	2	1	2			2			1	2
172	2	1	1	2									2	1	1	2	1	2	2	1
173	2	2	1	2									4	1	2	2	2	2	2	1	2			2			1	2
174	2	1	1	2									2		2	2	2	2	2	2	2			2			1	3
175	2	2	1	2									4	1	2	2	2	2	2	2	2			2			2
176	2	2	1	1			1						2	1	2	2	1	1	1		2			2			2
177	2	1	1	2											2	2	2	2	2	1	2			1	community
178	2	2	1	1									2	1	2	1	2	1	2	1	2			2		1	1	3
179	2	2	1	2									2	1	2	2	2	2	2	2	2			2			1	1
180	2	2	1	1				1					4	1	2	2	2	2	2	2	2			2			1	1
181	2	1	1	2									2	1	2	2	2	2	2	2	2			2			1	1
182	2	1	1	2									2	1	2	2	2	2	2	1	2			2			2	2
183	2	2	1	2									4		2	2	2	2	1	1	2			2			2
184	2	1	1	2									1	1	1	2	1	1	1	2	2			1	school
185	2	1	1	2									2	2	1	1	2	1	1	1	1			2			1	2
186	2	1	1	1	1								3	1	1	2	2	2	2	1	2			2			1	2
187	4	2	2	1		1		1			1	1		1	1	1	1	2	2		2			1	school		1	3
188	4	1	2	2									4	1	1	1	1	2	1	2	2			2			1	2
189	3	1	2	2									4	1	2	1	2	1	2	2	2			2				1
190	4	1	2	2									4	1	1	1	2	1	2	2	2			2			2
191	3	1	2	1			1						4	1	2	2	2	2	2	2	2			2			1	1
192	4	1	2	2										1	1	1	2	1	2	2	2			2			1	1
193	4	1	2	1		1							4		2	2	2	2	2	2	2							1
194	4	1	2	1		1						1	1	1	1	1	1	1	1	2	2			2			1	1
195	4	1	9	1									2		1	1	1	1	1	1	1			1	hospital		1	2
196	2	1	1	2									4	1	1	2	2	1	1	1	2			2		2	1	3
197	2	1	1	2									4	1	2	1	2	2	2	2	2			2		2	1	1
198	2	2	1	2									4	2	2	2	2	1	2	1	2			2		1	1	1
199	2	2	1	2									4	1	1	1	2	1	2	2	2			2		2	1	1
200	2	2	1	1		1		1			1	1	2	1	2	2	2	2	2	1	2			1	school	2	1	1
201	2	2	1	1				1					4	1	1	2	1	1	2	1	2			1	school	2	1	1
202	2	2	1	2									4	1	1	1	2	1	2	2	2			2		2	1	1
203	2	1	1	1		1							1	2	1	2	2	2		1	2			2			1	3
204	2	1	1	1		1							3	1	2	2	1	2	2	1	2			2			1	3
205	3	1	2	2										2	2	2	2	2	2	1	2			2			1	1
206	2	2	1	2									4	1	2	1	2	1	2	1	2			2			1	1
207	2	2	1	2									2	1	2	2	2	2	2	1	2			2			1	1
208	2	1	1	2									4	1	2	2	2	2	2	1	2			2			1	3
209	4	2	6	1	1	1	1		1			1	3	1	1	1	2	1	2	2	2			2		2	1	1
210	3	1	2	1	1								4	1	2		1	2	1	2	2		hospital	2			2	2
211	4	1	2	1	1								3	1	1	1	1	1	2	2	2			2		2	1	1
212	3	1	2	1		1		1			1	1	2	1	1	1	1	1	1	1	1	Albendazole		1	Radio	2	1	4
213	3	2	6	2									4	1	2	2	1	1	2		2			2			1	2
214	3	2	6	1				1		1			2	1	1	1	2	1	1	1	2			1	school		1	1
215	2	2	1										2	1	1	1	2	1	2	1	2			2			1	2
216	4	2	2	1		1							1	1	2	2	2	2	2		2			2			1	1
217	4	2	2	2										2	2	2	2	1	1	1	2			2			2
218	3	1	2	1		1	1	1			1	1	4	1	2	1	2	2	2	2	2			2		2	1	4
219	4	2	6	2										1	2	1	1	2	2	2	2						2
220	4	1	6	2										1	2	2	2	2	2	1	1		community health workers	1	community		2	1
221	3	2	6	2										1	2	2	2	2	2	2	2			2			2
222	4	1	2	2									2	1	1	1	1	1	1	1	2			2		2	1	4
223	4	2	6	1	1	1	1	1	1	1	1	1	4	1	1	1	2	2	1	1	1		pharmacy			1	1	2
224	3	1	6	1		1							1	1	1	1	1	1	2	1	2			2		2	1	1
225	3	2	6	2										1	2	2	2	2	1	1	2			2
226	4	2	6	2										1	2	2	2	2	2	1	2			2			2
227	3	2	6	2										1	2	2	2	2	1	1	2			2			2
228	4	1	6	1									2	1	2	1	2	2	1	1	2			2		2	1	1
229	4	1	2	1									1	1	1	1	2	1	2	1	1			2		2	1	1
230	4	1	2	1	1	1	1		1	1			2	1	1	1	2	1	2	2	2			2			1	5
231	4	1	2	1		1		1			1	1	2	1	1	1	2	2	2	1	1		School			2	1	4
232	3	2	6	1		1								1	1	1	2	2	2	1	1			2		2	2
233	4	2	6	2									4	1	1	1	2	1	2	1	1	mectizan		1	community	2	1	1
234	4	2	6	1		1							4	1	1	1	2	1	1	2	2			2		2	1	1
235	4	2	6	2										1	2	2	2	2	2	2	2			2		2	1	2
236	3	2	2	1		1		1			1	1	2	1	1	1	2	1	1	1	1		hospital	1	school	2	1	7
237	2	2	1	1		1		1			1		2	1	2	2	2	2	1	1	2			1	school	2	1	1
238	2	2	1	1		1		1			1		2	1	2	2	2	1	1	1	2			1	school		1	1
239	2	2	1	1		1		1				1	2	1	1	1	2	2	2	2	2			2		2	1	1
240	2	1	1	1		1							2	1	1	2	2	2	2	2	1			1	school	2	2	1
241	2	2	1	1		1		1			1		2	1	2	2	2	2	1	1	2			2			1	1
242	2	2	1	1		1							2	1	2	2	2	2	2	2	2			2			1	2
243	2	2	1	1		1	1						2	1	2	2	2	2		1	2			1	school		1	1
244	2	2	1	1		1		1			1	1	2	1	1	2	1	1	2	1	2			1	school	2	1	1
245	2	1	1	1									2	1	1	1	2	1	1	1	1			2			1	2
246	2	1	1	1		1		1			1	1	2	1	1	1	2	2	1	1	1	mectizan		1	school	2	1	4
247	2	2	1	1		1							2	1	2	2	2	2	2	2	2			2			1	4
248	2	2	1	2									4	1	1	1	2	2	1	2	2			2		2	1	1
249	2	2	1	1				1					4	1	2	2	2	1	2	1	2						1	2
250	2	2	1	2									4	1	1	1	2	2	1	1	2			2		2	1	1
251	2	2	1	2									4	1	1	2	1	2	2	1	1			2		2	1	1
252	2	2	1	1	1								2	1	1	2	2	2	1	2	2						1	1
253	2	2	1	1	1	1	1	1	1			1	2	1	2	2	2	2	2	2	2						1	1
254	2	2	1	2		1							2	1	2	1	2	2	1	2	2			2		2	1	2
255	2	2	1	2			1						4		2	2	2	2	2	2	2			2		2	1	4
256	4	2	2	1	1	1		1			1	1	2	1	1	1	2	1	2	1	1	mectizan		2		2	1	4
257	2	2	1	1		1		1				1	2	1	1	2	2	2	2	1	2			2			1	2
258	3	2	2	1		1							1	1	2	1	2	1	2	1	2			2			1	4
259	3	1	6	2										1	1	1	2	1	1	1	2			2			1	2
260	4	2	2	1			1						2	1	2	2	2	2	1	2	2			1	hospital	2	1	4
261	2	1	1	2		1		1					3	1	1	1	2	2	2	2	2			1	Cant remember		2
262	2	2	1	2				1					4	1	2	1	1	1	2	2	2			2			1	3
263	3	1	1	1	1								3	1	1	2	1	1	2	1	1			1	Cant remember		1	3
264	2	1	1	2										2	2	2	2	2	2	1	2			2			1	3
265	2	2	1	2										1	1	1	1	2	2		2			2			1	1
266	2	1	1	2										1	2	1	1	2	1	1	2			2			1	2
267	2	2	1	1	1								1	1	2	1	1	2	1	1	2			2			1	2
268	2	2	1	2			1							1	2	1	2	1	1	1	2			2			1
269	2	2	1	2											2	2	2	2	2	1	2			2			1	1
270	2	2	1	2										1	2	1	2	1	1	1	2			2			1	3
271	2	2	1	2											2	2	2	2	2	1	2			2			1	1
272	2	1	1	1				1					3	2	2	1	2	2	2	2	1			1	Cant remember		1	3
273	2	2	1	1			1							1	2	2	1	2	2	1	2			1	Cant remember		1	3
274	2	2	1	2				1						1	2	2	2	2	2	2	2			1	Cant remember		1
275	2	1	1	2										1	1	1	1	1	2	1	2			2			1	1
276	4	1	2	2											2	2	2	2	2	1	2			2			1	1
277	2	2	1	2										1	2	2	1	2	2	1	2			2			1	3
278	2	1	1	1				1							1	1	2	1	1		1			2			1	2
279	2	2	1	2					1					1	1	2	2	2	2	1	2			2			1	2
280	2	2	1	1										1	2	2	2	2	2	1	2			2			1	1
281	2	2	1	1										1	2	1	1	1	1	1	2			1	Cant remember		1	1
282	2	1	1	2	1	1		1			1	1
283	2	1	1	2
284	2	2	1	2
285	2	2	1	2										2	2	2	2	2	2	2	2			2			2
286	2	2	1	1			1							1	2	2	2	2	2	1	1			1	Cant remember		1	3
287	2	2	1	2										1	1	1	1	2	2	1	2			2			1	1
288	2	1	1	2										1	1	2	1	1	1	2	1			2			1	3
289	2	1	1	1	1									1	1	2	2	2	2	2	1			2			1	1
290	3	1	1	1	1	1								1	1	1	2	1	2		1			2			1	1
291	2	1	1	1		1								1	1	2	2	2	2	1	2			1	Cant remember		1	3
292	2	2	1	1				1						1	2	1	2	2	2	1	2			2			2
293	2	2	1	2										1	2	2	2	1		2	2			2
294	3	1	1	1		1									1	1	2	1	2	2	2			2			1	3
295	2	1	1	2	1	1	1	1			1			1	2	2	1	1	2	2	2			2			1	2
296	4	2	6	1								1		2	1	2	2		1	1	1			2			1	1
297	4	1	2	2										2	2	1	1	1	2	1	2			2			1	3
298	2	2	1	2											2	2	2	2	2	2	2			2			1
299	2	1	1	2											2	1	2	2	2	1	2			2			2
300	2	1	1	2										1	1	2	2	2	2	2	2			2			1	2
301	3	1	1	1	1	1		1			1	1		1	1	1	1	1	1	1	1			1	Cant remember		1	3
302	2	1	1	2										1	2	2	2	1	2	2	2			2			1	1
303	2	1	1	2										1	1	1	1	1	2	2	2			2			2
304	2	2	1	2										1	2	2	2	1	2	1	2			2			1	1
305	2	2	1	1		1								1	1	1	2	2	2	1	1			1	Cant remember		1	1
306	2	1	1	1										1	2	2	2	2	2	2	2			2			1
307	2	1	1	2										1	2	2	1	2	2	1	2			2			1	1
308	2	1	1	2										1	2	1	2	2	1	1	1			2			2	3
309	2	2	1	1				1						1	2	2	1	1	2	1	2			2			1	1

## Sheet: List of NTDs
	Diseases	Number of respondents	Frequency
	Diabetes	14	4.53074
	HIV	17	5.50162
	Tuberculosis	27	8.73786
	STH	34	11.0032
	Oncho	36	11.6505
	Malaria	41	13.2686
	LF	61	19.7411
	Schistosomiasis	87	28.1553

## Sheet: Perceptions on why NTD is a pub
Participants Information=0	why do you think NTD is a public health response	Response Code
0	Affects people	1
0	Affects people	1
0	It is contagious	2			Code	Theme	Frequency
0	Affects masses	1			1	NTDs affects poor people in overcrowded communities	23
0	found everywhere	3			2	NTDs are contagious with high transmission potentials	17
0	To create awareness	4			3	NTDs Found everywhere	4
0	To create awareness	4			4	Lack of awareness and low attention has be given to NTDs	21
0	Extiction	4			5	NTDs causes dibilitating and disfihguring conditions that can lead to morrtality	11
0	Unawareness	4			6	NTDs affects people's wellbeing and societal /national development	6
0	It kills	5			7	Non-specific responses	13
0	Teaches Community	7
0	Unawareness	4
0	Unawareness	4
0	Endemic	7
0	Anybody can be affected	1				Theme	Frequency
0	Public Health Problem	7			1	NTDs affects poor people in overcrowded communities	23
0	Common in the Society	1			2	NTDs are contagious with high transmission potentials	17
0	Unawareness and poor facilities	4			3	NTDs are found everywhere	4
0	Affects large population and high incidence	1			4	Lack of awareness and low attention has been given to NTDs	21
0	Spread highly	2			5	NTDs causes debilitating and disfiguring conditions that can lead to mortality	11
0	Contagious	2			6	NTDs affects people's wellbeing and societal /national development	6
0	Low attention	4
0	High societal efect	6
0	Potential danger	5
0	Government	7
0	Public Health Problem	7
0	Unawareness	4
0	Low treatment	6
0	Peolple's wellbeing	5
0	Cosmopolitan	3
0	Public Health Problem	7
0	Public Health Problem	7
0	Morbidity	5
0	Affects people	1
0	It is Neglected	2
0	Ignorance to Health Education	4
0	Ignorance to Health Education	4
0	Transmittable	2
0	Transmittable	2
0	Transmittable	2
0	It is a Neglected disease	4
0	Spread highly	2
0	Spread highly	2
0	It is Neglected	4
0	It is a Disease	7
0	Ignorance and Unawareness	4
0	Contagious	2
0	Unawareness	4
0	Significant Effect	6
0	Transmittable	2
0	Injurious to man's health	5
0	Affects people	1
0	Affects the poor	1
0	Affects people	1
0	Affects people	1
0	because it is a communicable diease	2
0	because it affects people	1
0	it affects many people in the society	1
0	they are delibitating anddisfiguring	5
0	it’s a community infection	1
0	because the awareness is concerning NTD	4
0	because it’s a disease that can destroy a nation is a public health problem	6
0	Diease affect life	6
0	they should aid in diseminating the information	7
0	bcause it is a communicable disease	2
0	because it can cause untimely death	5
0	because it can kill someone	5
0	because it can kill someone	5
0	Is a transmittable disease	2
0	it can be contacted in public places	1
0	affects life	6
0	it is a chronic diseases with debilitating effects	5
0	because if people are not properly sanitized,they can get infected easily	2
0	because the awareness is concerning NTD	4
0	because its common	3
0	Because a lot of people are still not aware of it	4
0	it affects a large amount of persons in the tropics	1
0	it deals with the community at large	1
0	so many people are not known/ aware of it	4
0	because its our duty to advocate and see how to end NTDs for good	7
0	because it affects people in the community	1
0	because it entails how we can prolong our health	7
0	many are not aware of it	4
0	because it has to do with the population of a certain area	1
0	It has to do with the environment and society	1
0	because it is a general disease problem	3
0	because it has to do with crerating awareness in the public	4
0	because it affects the general health of the community	2
0	it affects the population at large	1
0	It has to do with the public	1
0	we deal with all dieases worldwide	7
0	because of the burden of the disease	5
0	it is common among people in africa, asia	7
0	disease that can commonly be found among people	1
0	because it associated with our environment	1
0	because it can be contacted/transmitted	2
